# Supplementary material for: Cystic fibrosis rabbits develop spontaneous hepatobiliary lesions and CF-associated liver disease (CFLD)-like phenotypes
Source: PNAS Nexus. 2022 Dec 23;2(1):pgac306. doi: 10.1093/pnasnexus/pgac306 (PMC9832953; doi:10.1093/pnasnexus/pgac306)
Supplement: pgac306_Supplemental_File [file pgac306_supplemental_file.zip]

Archive with 2 entries (2 files):
- PNASNEXUS-PNASNEXUS-2022-00481-s01.docx
- PNASNEXUS-PNASNEXUS-2022-00481-s02.docx
